# Supplementary material for: Machine Learning for Prediction of Survival Outcomes with Immune-Checkpoint Inhibitors in Urothelial Cancer
Source: Cancers (Basel). 2021 Apr 21;13(9):2001. doi: 10.3390/cancers13092001 (PMC8122430; doi:10.3390/cancers13092001)
Supplement: Supplementary file 1 [file cancers-13-02001-s001.zip]

Archive with 1 entries (1 files):
- cancers-1176915-supplementary.pdf
